# Supplementary material for: Improving the Predictive Value of Phytochrome Photoequilibrium: Consideration of Spectral Distortion Within a Leaf
Source: Front Plant Sci. 2021 May 24;12:596943. doi: 10.3389/fpls.2021.596943 (PMC8181145; doi:10.3389/fpls.2021.596943)
Supplement: Supplementary file 2 [file Data_Sheet_2.xlsx]

## Sheet: Sheet1
Data from Lagarias et al. (1987)					Data from Kazarinova-Fukshansky et al. (1985)			Photoconversion weighting factors
	σR	σFR				Distortion function assuming homogeneous phytochrome			PR	PFR
	m2 per mol								m2 per mol
300	1228.88	547.921			300	0.132166		300	162.416	72.4165
301	1138.53	521.314			301	0.132166		301	150.475	68.9
302	1048.18	494.708			302	0.132166		302	138.534	65.3835
303	992.624	481.376			303	0.13115		303	130.183	63.1325
304	937.066	468.044			304	0.130134		304	121.944	60.9085
305	903.568	461.802			305	0.131121		305	118.477	60.5519
306	870.07	455.559			306	0.132108		306	114.943	60.1829
307	849.169	452.866			307	0.131893		307	112	59.73
308	828.267	450.172			308	0.131679		308	109.065	59.2782
309	811.721	447.762			309	0.131063		309	106.387	58.6853
310	795.175	445.352			310	0.130448		310	103.729	58.0952
311	774.614	441.072			311	0.129031		311	99.9493	56.912
312	754.054	436.792			312	0.127614		312	96.2278	55.7408
313	732.538	431.457			313	0.125998		313	92.298	54.3625
314	711.023	426.122			314	0.124381		314	88.4378	53.0015
315	688.078	418.406			315	0.126369		315	86.952	52.8738
316	665.132	410.69			316	0.128358		316	85.375	52.7153
317	643.617	401.326			317	0.128143		317	82.4753	51.4274
318	622.102	391.963			318	0.127929		318	79.5849	50.1435
319	604.469	382.572			319	0.127914		319	77.3203	48.9365
320	586.836	373.18			320	0.1279		320	75.0563	47.7298
321	571.585	363.995			321	0.127886		321	73.0974	46.5497
322	556.334	354.809			322	0.127871		322	71.1389	45.3698
323	548.093	346.56			323	0.127857		323	70.0773	44.31
324	539.853	338.311			324	0.127842		324	69.0159	43.2504
325	534.543	330.762			325	0.128028		325	68.4365	42.3468
326	529.233	323.212			326	0.128214		326	67.8551	41.4403
327	524.672	315.499			327	0.127599		327	66.9474	40.2572
328	520.111	307.786			328	0.126983		328	66.0453	39.0836
329	521.812	301.757			329	0.125566		329	65.5221	37.8906
330	523.513	295.728			330	0.12415		330	64.9941	36.7146
331	525.011	290.049			331	0.126539		331	66.4343	36.7025
332	526.508	284.37			332	0.128928		332	67.8817	36.6633
333	534.27	280.652			333	0.128714		333	68.768	36.1238
334	542.032	276.934			334	0.1285		334	69.6511	35.586
335	552.381	273.473			335	0.128485		335	70.9727	35.1372
336	562.731	270.013			336	0.12847		336	72.294	34.6886
337	577.709	268.358			337	0.129657		337	74.9043	34.7946
338	592.687	266.703			338	0.130845		338	77.5501	34.8967
339	606.305	265.584			339	0.132233		339	80.1735	35.119
340	619.923	264.466			340	0.133621		340	82.8347	35.3382
341	638.713	264.322			341	0.134007		341	85.592	35.4211
342	657.503	264.179			342	0.134393		342	88.3638	35.5039
343	677.588	264.949			343	0.135781		343	92.0036	35.975
344	697.674	265.719			344	0.137169		344	95.6992	36.4484
345	719.597	267.586			345	0.136754		345	98.4078	36.5935
346	741.52	269.454			346	0.136339		346	101.098	36.7371
347	767.461	271.347			347	0.136925		347	105.085	37.1543
348	793.402	273.24			348	0.137512		348	109.102	37.5738
349	821.112	276.296			349	0.1387		349	113.888	38.3221
350	848.821	279.352			350	0.139887		350	118.739	39.0777
351	875.376	281.857			351	0.140273		351	122.792	39.5369
352	901.93	284.362			352	0.140659		352	126.865	39.9981
353	933.725	287.716			353	0.141246		353	131.885	40.6387
354	965.519	291.069			354	0.141833		354	136.942	41.2832
355	994.999	294.55			355	0.142419		355	141.707	41.9497
356	1024.48	298.031			356	0.143006		356	146.507	42.6203
357	1051.85	301.168			357	0.144794		357	152.302	43.6073
358	1079.22	304.304			358	0.146582		358	158.194	44.6055
359	1104.68	309.698			359	0.146367		359	161.69	45.3297
360	1130.15	315.091			360	0.146153		360	165.174	46.0515
361	1148.94	319.223			361	0.146539		361	168.364	46.7786
362	1167.73	323.355			362	0.146925		362	171.569	47.5089
363	1180.4	328.5			363	0.14611		363	172.467	47.997
364	1193.06	333.646			364	0.145294		364	173.344	48.4768
365	1203.2	339.699			365	0.145881		365	175.524	49.5554
366	1213.35	345.751			366	0.146467		366	177.715	50.6412
367	1217.23	350.796			367	0.146453		367	178.266	51.3749
368	1221.11	355.84			368	0.146438		368	178.816	52.1085
369	1232.27	360.299			369	0.146624		369	180.681	52.8285
370	1243.44	364.758			370	0.14681		370	182.549	53.5501
371	1246.91	367.827			371	0.147396		371	183.791	54.2164
372	1250.39	370.896			372	0.147983		372	185.036	54.8863
373	1257.26	376.606			373	0.148369		373	186.539	55.8766
374	1264.14	382.316			374	0.148755		374	188.047	56.8714
375	1272.58	387.54			375	0.150344		375	191.324	58.2641
376	1281.02	392.764			376	0.151932		376	194.629	59.6734
377	1288.99	399.644			377	0.151516		377	195.303	60.5526
378	1296.95	406.523			378	0.151101		378	195.971	61.4261
379	1299.07	411.235			379	0.149885		379	194.71	61.638
380	1301.18	415.947			380	0.148669		380	193.445	61.8385
381	1300.9	421.005			381	0.147653		381	192.082	62.1627
382	1300.63	426.064			382	0.146637		382	190.721	62.4767
383	1295.05	431.599			383	0.147824		383	191.44	63.8008
384	1289.47	437.134			384	0.149012		384	192.146	65.1381
385	1274.49	442.479			385	0.148998		385	189.895	65.9282
386	1259.51	447.824			386	0.148983		386	187.645	66.7182
387	1238.68	453.184			387	0.148969		387	184.524	67.5102
388	1217.84	458.544			388	0.148954		388	181.402	68.302
389	1188.56	463.354			389	0.14894		389	177.025	69.012
390	1159.29	468.164			390	0.148926		390	172.648	69.7219
391	1124.7	472.252			391	0.148912		391	167.481	70.3238
392	1090.11	476.34			392	0.148897		392	162.314	70.9256
393	1051.71	480.453			393	0.148882		393	156.581	71.5308
394	1013.31	484.567			394	0.148867		394	150.849	72.136
395	972.87	488.515			395	0.150255		395	146.179	73.4021
396	932.427	492.464			396	0.151644		396	141.397	74.6792
397	888.786	494.652			397	0.149226		397	132.63	73.8147
398	845.144	496.84			398	0.146807		398	124.073	72.9396
399	806.88	500.485			399	0.146792		399	118.444	73.4674
400	768.616	504.129			400	0.146778		400	112.816	73.995
401	687.557	510.971			401	0.146763		401	100.908	74.9919
402	606.497	517.814			402	0.146749		402	89.0028	75.9886
403	579.466	519.055			403	0.146734		403	85.0277	76.1633
404	552.436	520.297			404	0.14672		404	81.0534	76.338
405	528.333	520.794			405	0.146706		405	77.5097	76.4036
406	504.231	521.291			406	0.146692		406	73.9667	76.4692
407	484.146	520.214			407	0.146276		407	70.8192	76.095
408	464.061	519.136			408	0.145861		408	67.6884	75.7217
409	445.747	517.1			409	0.145847		409	65.0108	75.4175
410	427.432	515.065			410	0.145833		410	62.3337	75.1134
411	411.159	510.979			411	0.145818		411	59.9546	74.5101
412	394.886	506.893			412	0.145804		412	57.576	73.907
413	381.474	501.727			413	0.145789		413	55.6149	73.1465
414	368.062	496.562			414	0.145775		414	53.6542	72.3863
415	356.147	489.868			415	0.143957		415	51.27	70.5201
416	344.232	483.174			416	0.14214		416	48.9292	68.6784
417	332.725	474.736			417	0.142726		417	47.4887	67.7574
418	321.219	466.298			418	0.143313		418	46.0348	66.8266
419	311.686	457.105			419	0.143299		419	44.6643	65.5027
420	302.153	447.913			420	0.143285		420	43.294	64.1792
421	296.162	438.709			421	0.14327		421	42.4313	62.8541
422	290.171	429.506			422	0.143256		422	41.5687	61.5293
423	282.817	418.656			423	0.14284		423	40.3977	59.8011
424	275.464	407.806			424	0.142425		424	39.2329	58.0818
425	267.877	396.881			425	0.142211		425	38.0949	56.4407
426	260.29	385.956			426	0.141996		426	36.9601	54.8042
427	256.302	374.855			427	0.141581		427	36.2876	53.0723
428	252.315	363.753			428	0.141166		428	35.6183	51.3496
429	247.957	353.968			429	0.142153		429	35.2478	50.3176
430	243.599	344.183			430	0.14314		430	34.8688	49.2663
431	237.948	333.209			431	0.141523		431	33.6752	47.1567
432	232.298	322.234			432	0.139906		432	32.4998	45.0825
433	228.621	313.211			433	0.140092		433	32.028	43.8784
434	224.944	304.188			434	0.140278		434	31.5547	42.6709
435	220.042	294.864			435	0.140264		435	30.864	41.3588
436	215.141	285.54			436	0.14025		436	30.1735	40.0469
437	210.783	277.261			437	0.140235		437	29.5591	38.8817
438	206.424	268.983			438	0.14022		438	28.9448	37.7168
439	200.842	260.895			439	0.140206		439	28.1591	36.5789
440	195.259	252.807			440	0.140191		440	27.3735	35.4413
441	191.855	245.738			441	0.141178		441	27.0858	34.6929
442	188.451	238.668			442	0.142166		442	26.7913	33.9305
443	184.433	232.708			443	0.143353		443	26.4392	33.3595
444	180.416	226.748			444	0.144541		444	26.0775	32.7744
445	177.147	220.901			445	0.144727		445	25.638	31.9703
446	173.879	215.053			446	0.144913		446	25.1973	31.164
447	170.883	209.867			447	0.144097		447	24.6238	30.2413
448	167.888	204.682			448	0.143281		448	24.0551	29.327
449	163.53	199.571			449	0.141865		449	23.199	28.312
450	159.172	194.46			450	0.140448		450	22.3553	27.3115
451	156.516	190.578			451	0.140433		451	21.9802	26.7635
452	153.861	186.695			452	0.140419		452	21.6051	26.2156
453	150.525	181.652			453	0.142007		453	21.3756	25.7958
454	147.189	176.608			454	0.143595		454	21.1356	25.36
455	143.853	173.286			455	0.144182		455	20.741	24.9847
456	140.516	169.963			456	0.144769		456	20.3424	24.6054
457	138.746	166.709			457	0.144954		457	20.1118	24.1652
458	136.975	163.455			458	0.14514		458	19.8805	23.7238
459	133.639	160.286			459	0.145125		459	19.3944	23.2616
460	130.302	157.118			460	0.145111		460	18.9083	22.7996
461	128.056	154.413			461	0.145097		461	18.5805	22.4048
462	125.809	151.707			462	0.145083		462	18.2528	22.0101
463	124.244	148.903			463	0.145068		463	18.0238	21.6011
464	122.678	146.099			464	0.145054		464	17.7949	21.1922
465	121.248	144.055			465	0.142636		465	17.2943	20.5475
466	119.818	142.012			466	0.140218		466	16.8006	19.9126
467	117.571	139.922			467	0.140203		467	16.4838	19.6174
468	115.324	137.831			468	0.140188		468	16.1671	19.3223
469	114.303	136.104			469	0.140574		469	16.068	19.1326
470	113.281	134.376			470	0.14096		470	15.9681	18.9416
471	108.855	131.391			471	0.140746		471	15.3209	18.4928
472	104.429	128.406			472	0.140532		472	14.6756	18.0452
473	104.362	127.241			473	0.141719		473	14.79	18.0325
474	104.294	126.076			474	0.142906		474	14.9042	18.0171
475	102.182	124.563			475	0.143893		475	14.7033	17.9237
476	100.071	123.049			476	0.14488		476	14.4983	17.8273
477	97.6891	121.766			477	0.144866		477	14.1518	17.6397
478	95.3071	120.483			478	0.144852		478	13.8054	17.4522
479	94.6258	119.228			479	0.145839		479	13.8001	17.3881
480	93.9446	117.974			480	0.146826		480	13.7935	17.3217
481	92.2414	116.622			481	0.14581		481	13.4497	17.0047
482	90.5383	115.27			482	0.144794		482	13.1094	16.6904
483	89.0405	113.969			483	0.144579		483	12.8734	16.4776
484	87.5426	112.668			484	0.144365		484	12.6381	16.2653
485	89.9947	113.333			485	0.145552		485	13.0989	16.4958
486	92.4468	113.997			486	0.146739		486	13.5656	16.7279
487	89.2459	112.39			487	0.147126		487	13.1303	16.5354
488	86.0449	110.782			488	0.147512		488	12.6927	16.3417
489	84.8877	109.985			489	0.147297		489	12.5037	16.2004
490	83.7305	109.188			490	0.147082		490	12.3153	16.0595
491	84.1388	108.181			491	0.149272		491	12.5595	16.1483
492	84.547	107.174			492	0.151461		492	12.8056	16.2327
493	83.7305	106.881			493	0.152448		493	12.7645	16.2938
494	82.914	106.588			494	0.153435		494	12.7219	16.3543
495	81.4162	105.471			495	0.155624		495	12.6703	16.4138
496	79.9185	104.354			496	0.157813		496	12.6122	16.4685
497	81.8245	104.28			497	0.161606		497	13.2233	16.8522
498	83.7305	104.206			498	0.165398		498	13.8489	17.2354
499	83.0493	103.597			499	0.166185		499	13.8015	17.2163
500	82.3681	102.989			500	0.166971		500	13.7531	17.1962
501	82.0275	102.669			501	0.170162		501	13.958	17.4704
502	81.6868	102.35			502	0.173353		502	14.1606	17.7426
503	84.0012	102.099			503	0.177545		503	14.914	18.1272
504	86.3156	101.848			504	0.181737		504	15.6867	18.5096
505	86.9291	101.261			505	0.186931		505	16.2497	18.9289
506	87.5426	100.674			506	0.192125		506	16.8191	19.3421
507	86.8614	99.851			507	0.195516		507	16.9828	19.5225
508	86.1802	99.0276			508	0.198907		508	17.1418	19.6973
509	89.1758	99.7541			509	0.205703		509	18.3438	20.5198
510	92.1715	100.481			510	0.2125		510	19.5864	21.3521
511	90.2654	98.8638			511	0.217294		511	19.6141	21.4825
512	88.3593	97.2469			512	0.222087		512	19.6234	21.5973
513	93.261	98.3911			513	0.229083		513	21.3646	22.5398
514	98.1628	99.5353			514	0.23608		514	23.1743	23.4983
515	100.136	99.1495			515	0.242476		515	24.2806	24.0413
516	102.11	98.7637			516	0.248871		516	25.4123	24.5794
517	102.383	98.5032			517	0.257671		517	26.3812	25.3814
518	102.656	98.2426			518	0.266471		518	27.3549	26.1788
519	105.652	97.6162			519	0.272066		519	28.7442	26.558
520	108.647	96.9897			520	0.27766		520	30.167	26.9302
521	106.606	95.5341			521	0.288463		521	30.7518	27.558
522	104.564	94.0785			522	0.299265		522	31.2925	28.1544
523	109.534	95.0041			523	0.304459		523	33.3486	28.9249
524	114.503	95.9297			524	0.309654		524	35.4564	29.705
525	116.139	94.7332			525	0.318454		525	36.9848	30.1681
526	117.774	93.5367			526	0.327253		526	38.5419	30.6102
527	120.973	94.1593			527	0.332447		527	40.217	31.303
528	124.171	94.7819			528	0.337641		528	41.9253	32.0023
529	128.8	95.2646			529	0.347241		529	44.7247	33.0798
530	133.429	95.7474			530	0.356842		530	47.613	34.1667
531	135.881	95.5207			531	0.361835		531	49.1665	34.5628
532	138.333	95.294			532	0.366829		532	50.7445	34.9566
533	143.575	95.0664			533	0.374628		533	53.7872	35.6145
534	148.817	94.8389			534	0.382426		534	56.9116	36.2689
535	152.97	94.9485			535	0.386818		535	59.1717	36.7278
536	157.123	95.0581			536	0.391211		536	61.4683	37.1878
537	160.732	94.4906			537	0.396204		537	63.6828	37.4376
538	164.341	93.923			538	0.401198		538	65.9335	37.6817
539	170.606	94.2546			539	0.404189		539	68.9568	38.0966
540	176.87	94.5861			540	0.407179		540	72.0177	38.5135
541	183.405	94.9334			541	0.411772		541	75.5209	39.0909
542	189.939	95.2806			542	0.416365		542	79.0841	39.6715
543	197.974	95.8224			543	0.420958		543	83.3389	40.3372
544	206.009	96.3641			544	0.425551		544	87.6675	41.0078
545	213.566	96.6245			545	0.428141		545	91.4362	41.3689
546	221.123	96.8849			546	0.43073		546	95.2441	41.7312
547	227.387	97.0627			547	0.431717		547	98.1669	41.9036
548	233.651	97.2404			548	0.432705		548	101.102	42.0764
549	243.387	98.2723			549	0.43269		549	105.311	42.5215
550	253.123	99.3041			550	0.432676		550	109.52	42.9665
551	260.136	98.8874			551	0.431259		551	112.186	42.6461
552	267.149	98.4707			552	0.429842		552	114.832	42.3268
553	277.498	99.2233			553	0.427824		553	118.72	42.4501
554	287.847	99.9758			554	0.425807		554	122.567	42.5704
555	296.969	100.549			555	0.423188		555	125.674	42.5514
556	306.091	101.123			556	0.42057		556	128.733	42.5293
557	315.624	101.367			557	0.417551		557	131.789	42.326
558	325.157	101.612			558	0.414532		558	134.788	42.1213
559	333.736	102.185			559	0.412314		559	137.604	42.1321
560	342.314	102.757			560	0.410096		560	140.382	42.1404
561	352.05	103.605			561	0.405073		561	142.606	41.9676
562	361.786	104.453			562	0.40005		562	144.732	41.7862
563	371.917	105.033			563	0.39583		563	147.216	41.575
564	382.048	105.613			564	0.391609		564	149.614	41.3589
565	393.159	106.2			565	0.384984		565	151.36	40.8853
566	404.27	106.788			566	0.378358		566	152.959	40.4039
567	415.368	107.868			567	0.376942		567	156.57	40.6599
568	426.467	108.948			568	0.375526		568	160.149	40.9127
569	440.423	110.424			569	0.367298		569	161.766	40.5584
570	454.379	111.9			570	0.35907		570	163.154	40.1799
571	466.907	112.348			571	0.355049		571	165.775	39.889
572	479.436	112.796			572	0.351028		572	168.295	39.5946
573	494.687	114.294			573	0.346607		573	171.462	39.615
574	509.938	115.791			574	0.342186		574	174.494	39.6221
575	528.593	117.316			575	0.337164		575	178.222	39.5547
576	547.248	118.841			576	0.332141		576	181.763	39.4719
577	564.746	120.245			577	0.329122		577	185.87	39.5753
578	582.243	121.649			578	0.326102		578	189.871	39.6701
579	603.826	123.505			579	0.321481		579	194.118	39.7045
580	625.409	125.361			580	0.316859		580	198.166	39.7218
581	645.834	127.066			581	0.313639		581	202.559	39.8527
582	666.26	128.77			582	0.310419		582	206.82	39.9727
583	692.269	130.69			583	0.309003		583	213.913	40.3836
584	718.277	132.61			584	0.307587		584	220.933	40.7891
585	743.196	134.62			585	0.302564		585	224.864	40.7312
586	768.116	136.631			586	0.297541		586	228.546	40.6532
587	796.371	138.765			587	0.296125		587	235.825	41.0917
588	824.626	140.899			588	0.294708		588	243.024	41.5241
589	857.034	143.217			589	0.293091		589	251.189	41.9756
590	889.442	145.535			590	0.291474		590	259.249	42.4196
591	922.872	148.171			591	0.290458		591	268.056	43.0375
592	956.303	150.808			592	0.289442		592	276.794	43.6501
593	989.459	153.195			593	0.286623		593	283.602	43.9093
594	1022.62	155.582			594	0.283805		594	290.224	44.155
595	1060.88	158.518			595	0.281586		595	298.73	44.6366
596	1099.14	161.455			596	0.279368		596	307.066	45.1052
597	1137.48	164.233			597	0.27715		597	315.251	45.5172
598	1175.81	167.012			598	0.274932		598	323.267	45.9169
599	1213.73	169.782			599	0.273316		599	331.731	46.4042
600	1251.65	172.553			600	0.271699		600	340.073	46.8825
601	1289.99	175.67			601	0.270081		601	348.401	47.4452
602	1328.32	178.787			602	0.268464		602	356.606	47.9978
603	1363.52	181.861			603	0.264443		603	360.574	48.092
604	1398.72	184.936			604	0.260423		604	364.259	48.1615
605	1432.97	188.093			605	0.258806		605	370.86	48.6796
606	1467.21	191.251			606	0.257189		606	377.351	49.1875
607	1498.53	194.754			607	0.255371		607	382.682	49.7345
608	1529.85	198.257			608	0.253554		608	387.9	50.2688
609	1555.86	201.868			609	0.251938		609	391.979	50.858
610	1581.87	205.479			610	0.250321		610	395.974	51.4357
611	1603.04	209.018			611	0.249105		611	399.325	52.0673
612	1624.22	212.557			612	0.247888		612	402.624	52.6902
613	1641.71	216.114			613	0.24587		613	403.649	53.136
614	1659.21	219.671			614	0.243853		614	404.604	53.5674
615	1673.71	223.608			615	0.242636		615	406.104	54.2554
616	1688.22	227.545			616	0.24142		616	407.569	54.9338
617	1701.97	231.616			617	0.241005		617	410.182	55.8204
618	1715.72	235.687			618	0.240589		618	412.784	56.7036
619	1728.05	240.266			619	0.23777		619	410.878	57.1282
620	1740.37	244.846			620	0.234952		620	408.903	57.527
621	1756.78	249.662			621	0.234337		621	411.677	58.5049
622	1773.19	254.478			622	0.233721		622	414.431	59.4769
623	1790.62	259.392			623	0.232705		623	416.685	60.3618
624	1808.04	264.306			624	0.231689		624	418.904	61.2367
625	1831.06	269.404			625	0.230673		625	422.376	62.1443
626	1854.07	274.503			626	0.229657		626	425.8	63.0414
627	1882.8	280.516			627	0.22824		627	429.731	64.0249
628	1911.53	286.529			628	0.226823		628	433.58	64.9914
629	1946.12	292.343			629	0.225807		629	439.449	66.0133
630	1980.71	298.157			630	0.224792		630	445.247	67.0234
631	2021.69	304.837			631	0.223175		631	451.192	68.0319
632	2062.68	311.516			632	0.221558		632	457.004	69.0189
633	2111.02	318.43			633	0.220942		633	466.413	70.3546
634	2159.36	325.344			634	0.220326		634	475.763	71.6818
635	2212.13	332.679			635	0.218108		635	482.484	72.5601
636	2264.89	340.014			636	0.215891		636	488.97	73.4059
637	2322.56	347.078			637	0.212471		637	493.477	73.7441
638	2380.23	354.143			638	0.209051		638	497.589	74.034
639	2444.91	362.329			639	0.207234		639	506.669	75.0868
640	2509.59	370.514			640	0.205417		640	515.513	76.1099
641	2578.36	379.151			641	0.204		641	525.985	77.3469
642	2647.12	387.788			642	0.202583		642	536.262	78.5593
643	2720.45	396.205			643	0.199964		643	543.994	79.2269
644	2793.78	404.621			644	0.197346		644	551.341	79.8504
645	2871.05	413.448			645	0.195128		645	560.223	80.6753
646	2948.33	422.274			646	0.19291		646	568.762	81.461
647	3029.76	431.739			647	0.191293		647	579.572	82.5887
648	3111.19	441.204			648	0.189676		648	590.118	83.6859
649	3196.36	450.475			649	0.187258		649	598.545	84.3551
650	3281.54	459.746			650	0.18484		650	606.56	84.9795
651	3381.22	469.387			651	0.182822		651	618.162	85.8146
652	3480.89	479.029			652	0.180805		652	629.363	86.6107
653	3599.56	489.653			653	0.175782		653	632.738	86.0722
654	3718.23	500.278			654	0.170759		654	634.922	85.4269
655	3761.67	506.22			655	0.169343		655	637.013	85.7248
656	3805.11	512.162			656	0.167927		656	638.981	86.0058
657	3883.82	521.112			657	0.167111		657	649.029	87.0836
658	3962.53	530.063			658	0.166295		658	658.948	88.1468
659	4085.83	541.755			659	0.164077		659	670.391	88.8895
660	4209.13	553.447			660	0.161859		660	681.286	89.5803
661	4294.24	562.353			661	0.160241		661	688.115	90.1123
662	4379.35	571.259			662	0.158624		662	694.67	90.6154
663	4450.63	579.419			663	0.157208		663	699.673	91.089
664	4521.92	587.579			664	0.155791		664	704.474	91.5395
665	4573.87	595.297			665	0.154174		665	705.171	91.7793
666	4625.82	603.015			666	0.152557		666	705.701	91.9942
667	4653.26	610.391			667	0.15114		667	703.293	92.2545
668	4680.69	617.767			668	0.149723		668	700.808	92.494
669	4679.88	624.547			669	0.147506		669	690.308	92.1241
670	4679.06	631.326			670	0.145288		670	679.811	91.7241
671	4643.25	637.788			671	0.143871		671	668.029	91.7592
672	4607.44	644.25			672	0.142454		672	656.348	91.776
673	4535.68	650.569			673	0.14224		673	645.152	92.5366
674	4463.91	656.888			674	0.142025		674	633.988	93.2946
675	4350.82	663.085			675	0.142412		675	619.607	94.4309
676	4237.73	669.281			676	0.142798		676	605.14	95.572
677	4091.69	675.016			677	0.143785		677	588.324	97.0572
678	3945.65	680.751			678	0.144772		678	571.22	98.5537
679	3773.6	686.873			679	0.14696		679	554.57	100.943
680	3601.55	692.994			680	0.149149		680	537.167	103.359
681	3402.19	698.928			681	0.15194		681	516.928	106.195
682	3202.84	704.862			682	0.15473		682	495.576	109.063
683	2995.86	711.923			683	0.159724		683	478.511	113.711
684	2788.88	718.983			684	0.164718		684	459.379	118.429
685	2592.25	726.12			685	0.172716		685	447.725	125.413
686	2395.62	733.257			686	0.180715		686	432.925	132.51
687	2198.99	741.07			687	0.18671		687	410.574	138.365
688	2002.36	748.884			688	0.192705		688	385.866	144.314
689	1822.14	757.823			689	0.201705		689	367.535	152.857
690	1641.92	766.763			690	0.210705		690	345.961	161.561
691	1489.14	775.852			691	0.220306		691	328.066	170.925
692	1336.35	784.941			692	0.229907		692	307.237	180.463
693	1202.89	794.504			693	0.246719		693	296.777	196.02
694	1069.43	804.066			694	0.263532		694	281.829	211.897
695	953.428	815.989			695	0.276739		695	263.851	225.816
696	837.425	827.911			696	0.289946		696	242.808	240.05
697	746.722	839.148			697	0.304955		697	227.716	255.902
698	656.018	850.385			698	0.319964		698	209.902	272.093
699	588.764	863.283			699	0.335775		699	197.692	289.869
700	521.51	876.181			700	0.351586		700	183.356	308.053
701	460.573	888.147			701	0.373607		701	172.073	331.818
702	399.637	900.112			702	0.395628		702	158.107	356.11
703	358.091	913.808			703	0.416647		703	149.198	380.736
704	316.546	927.505			704	0.437666		704	138.541	405.937
705	280.815	940.788			705	0.460889		705	129.424	433.599
706	245.083	954.072			706	0.484112		706	118.648	461.878
707	221.253	967.777			707	0.506333		707	112.028	490.017
708	197.424	981.481			708	0.528554		708	104.349	518.766
709	179.994	994.742			709	0.571008		709	102.778	568.005
710	162.564	1008			710	0.613461		710	99.7264	618.37
711	144.848	1021.25			711	0.650305		711	94.1953	664.123
712	127.132	1034.49			712	0.68715		712	87.3587	710.851
713	118.09	1048.92			713	0.730004		713	86.2064	765.716
714	109.049	1063.35			714	0.772858		714	84.2791	821.818
715	97.5422	1075.45			715	0.811429		715	79.1485	872.653
716	86.0356	1087.56			716	0.85		716	73.1303	924.422
717	80.861	1101.62			717	0.894133		717	72.3005	984.992
718	75.6864	1115.68			718	0.938266		718	71.014	1046.8
719	72.2824	1127.24			719	0.987031		719	71.345	1112.62
720	68.8785	1138.81			720	1.0358		720	71.344	1179.57
721	63.7716	1149.76			721	1.07885		721	68.7998	1240.42
722	58.6646	1160.71			722	1.1219		722	65.8158	1302.2
723	52.3327	1169.12			723	1.15764		723	60.5826	1353.42
724	46.0008	1177.52			724	1.19338		724	54.8967	1405.24
725	45.9332	1185.77			725	1.22452		725	56.2462	1452
726	45.8656	1194.01			726	1.25566		726	57.5916	1499.28
727	42.9376	1199.22			727	1.29331		727	55.5314	1550.95
728	40.0097	1204.42			728	1.33095		728	53.2509	1603.03
729	38.1712	1206.74			729	1.3723		729	52.3824	1656.01
730	36.3328	1209.05			730	1.41366		730	51.362	1709.18
731	35.1756	1208.44			731	1.44068		731	50.6768	1740.98
732	34.0184	1207.83			732	1.46771		732	49.9292	1772.74
733	34.4944	1204.32			733	1.52136		733	52.4782	1832.21
734	34.9703	1200.82			734	1.575		734	55.0782	1891.3
735	33.7455	1193.82			735	1.59625		735	53.866	1905.63
736	32.5206	1186.81			736	1.61749		736	52.6018	1919.66
737	33.2695	1175.7			737	1.65333		737	55.0056	1943.83
738	34.0184	1164.59			738	1.68918		738	57.4632	1967.2
739	29.252	1147.57			739	1.71821		739	50.2611	1971.77
740	24.4857	1130.55			740	1.74724		740	42.7823	1975.34
741	26.4326	1112.51			741	1.76946		741	46.7715	1968.56
742	28.3795	1094.48			742	1.79169		742	50.8472	1960.97
743	30.0418	1072			743	1.81972		743	54.6676	1950.74
744	31.7041	1049.52			744	1.84775		744	58.5812	1939.26
745	27.346	1022.61			745	1.86316		745	50.9499	1905.29
746	22.9879	995.696			746	1.87857		746	43.1843	1870.48
747	25.2346	968.542			747	1.89598		747	47.8442	1836.34
748	27.4813	941.388			748	1.91339		748	52.5824	1801.24
749	24.5533	910.675			749	1.9262		749	47.2946	1754.14
750	21.6254	879.961			750	1.93901		750	41.9319	1706.25
751	23.7916	850.045			751	1.9472		751	46.3271	1655.21
752	25.9578	820.128			752	1.9554		752	50.7578	1603.68
753	21.994	786.642			753	1.9634		753	43.183	1544.49
754	18.0302	753.157			754	1.9714		754	35.5447	1484.77
755	20.8497	722.712			755	1.9798		755	41.2781	1430.83
756	23.6691	692.267			756	1.9882		756	47.0589	1376.37
757	19.311	661.479			757	1.995		757	38.5254	1319.65
758	14.9529	630.691			758	2.00179		758	29.9325	1262.51
759	17.132	600.835			759	2.00659		759	34.3767	1205.63
760	19.311	570.978			760	2.01138		760	38.8418	1148.45
761	20.8765	544.2			761	2.01537		761	42.0738	1096.76
762	22.4419	517.422			762	2.01936		762	45.3184	1044.86
763	20.1276	490.119			763	2.02275		763	40.7131	991.389
764	17.8132	462.817			764	2.02614		764	36.0921	937.732
765	17.132	439.36			765	2.02954		765	34.7699	891.697
766	16.4507	415.904			766	2.03293		766	33.4432	845.503
767	16.2606	392.205			767	2.03612		767	33.1085	798.577
768	16.0704	368.507			768	2.03931		768	32.7726	751.5
769	16.1929	349.988			769	2.0419		769	33.0643	714.641
770	16.3154	331.47			770	2.04449		770	33.3567	677.686
771	15.6341	313.733			771	2.04628		771	31.9918	641.983
772	14.9529	295.996			772	2.04806		772	30.6244	606.217
773	15.157	280.517			773	2.05105		773	31.0879	575.354
774	15.3612	265.038			774	2.05404		774	31.5525	544.398
775	13.5916	249.667			775	2.05643		775	27.9501	513.423
776	11.822	234.297			776	2.05882		776	24.3393	482.375
777	9.60209	222.334			777	2.06081		777	19.7881	458.188
778	7.38221	210.371			778	2.0628		778	15.228	433.953
779	8.85319	199.65			779	2.06339		779	18.2675	411.956
780	10.3242	188.93			780	2.06397		780	21.3088	389.946
781	9.30232	179.976			781	2.06556		781	19.2145	371.751
782	8.28047	171.021			782	2.06715		782	17.117	353.527
783	7.53155	163.344			783	2.06813		783	15.5763	337.818
784	6.78262	155.667			784	2.06912		784	14.0341	322.093
785	6.71498	148.721			785	2.07051		785	13.9034	307.928
786	6.64733	141.775			786	2.0719		786	13.7726	293.745
787	8.21279	136.523			787	2.07369		787	17.0308	283.106
788	9.77825	131.27			788	2.07548		788	20.2946	272.449
789	6.60533	125.387			789	2.07667		789	13.7171	260.387
790	3.43242	119.504			790	2.07785		790	7.13205	248.311
791	6.94596	116.297			791	2.07864		791	14.4381	241.739
792	10.4595	113.089			792	2.07943		792	21.7498	235.162
793	8.28045	108.535			793	2.08162		793	17.2367	225.928
794	6.10141	103.981			794	2.0838		794	12.7141	216.675
795	4.94423	100.631			795	2.08198		795	10.2938	209.513
796	3.78705	97.2821			796	2.08017		796	7.8777	202.363
797	4.94423	95.0656			797	2.08135		797	10.2907	197.865
798	6.10141	92.8491			798	2.08254		798	12.7064	193.362
799	3.18746	89.6271			799	2.08333		799	6.64052	186.723
800	0.273504	86.405			800	2.08412		800	0.570014	180.078
